# Supplementary material for: Molecular Phylogenetic and Comparative Genomic Analysis of Pleurocordyceps fusiformispora sp. nov. and Perennicordyceps elaphomyceticola in the Family Polycephalomycetaceae
Source: J Fungi (Basel). 2024 Apr 19;10(4):297. doi: 10.3390/jof10040297 (PMC11050985; doi:10.3390/jof10040297)
Supplement: Supplementary file 1 [file jof-10-00297-s001.zip]

Archive with 1 entries (1 files):
- jof-2945887-supplementary.pdf
